# Supplementary material for: Genetic Diversity, Population Structure and Linkage Disequilibrium in Elite Chinese Winter Wheat Investigated with SSR Markers
Source: PLoS One. 2012 Sep 5;7(9):e44510. doi: 10.1371/journal.pone.0044510 (PMC3434133; doi:10.1371/journal.pone.0044510)
Supplement: Table S1 — Detailed information for the 90 accessions used in this study. (XLSX) [file pone.0044510.s001.xlsx]

## Sheet: Sheet1
No.	Name of cultivars	Pedigree	Origin	Geographic eco-type
1	Yimai 1	1029/Cdasui 84-79	Anhui	Yangtse River Winter Wheat Region
2	Jingdong 1	Jin 849/F-49-70//Youmanghong 7	Beijing	Northern Winter Wheat Region
3	Zhonghan 110	Changle 5/Beijing 8694	Beijing	Northern Winter Wheat Region
4	Jing 411	Fengkang 2/Changfeng1	Beijing	Northern Winter Wheat Region
5	Nongda 198	Nongda 45/Beijing 8	Beijing	Northern Winter Wheat Region
6	Changfeng 1	Nongda 45/Beijing 8//Aiganzao	Beijing	Northern Winter Wheat Region
7	Kedong 81	Ourou/Beijing 8	Beijing	Northern Winter Wheat Region
8	Jingwang 9	Youmangbai 2/Lovrin 13	Beijing	Northern Winter Wheat Region
9	Fengkang 5	Youmangbai 4/Lovrin 10	Beijing	Northern Winter Wheat Region
10	Lunxuan 061	Backcross populations of sterile wheat	Beijing	Northern Winter Wheat Region
11	Lunxuan 715	Backcross populations of sterile wheat	Beijing	Northern Winter Wheat Region
12	Ganmai 8	Wuyimai/Abbondanza	Gansu	Huang-huai Winter Wheat Region
13	Xifeng 9	Xifeng 1/Jinan 8	Gansu	Huang-huai Winter Wheat Region
14	Lantian 10	Xifeng 16/ 7689-13	Gansu	Huang-huai Winter Wheat Region
15	Xifeng 20	Xifeng 18/ Ca8055	Gansu	Huang-huai Winter Wheat Region
16	Guinong 10	Karisjenplar/Zongkangai 2	Guizhou	Southwestern Winter Wheat Region
17	Heng 95 guan 26	84 guan 749/ 87-263	Hebei	Northern Winter Wheat Region
18	Shijiazhuang 54	Bima 4/Zaoyangmai	Hebei	Northern Winter Wheat Region
19	Jimai 23	Haien/Shijiazhuang 54	Hebei	Northern Winter Wheat Region
20	Dan 6172	Dan 4032/Zhongyin 1	Hebei	Northern Winter Wheat Region
21	Shijiazhuang 8	Shi 91-5096/Jimai 38	Hebei	Northern Winter Wheat Region
22	Xinmai 18	C6/Xinxiang 3577//Xinmai 9	Henan	Huang-huai Winter Wheat Region
23	Xinyuan 958	Yumai 43/Xinmai 9//Xinmai 9	Henan	Huang-huai Winter Wheat Region
24	Zhengmai 9023	(Xiaoyan6/Xinogn 65//83-233/84-43)F3/3/Shan 213	Henan	Huang-huai Winter Wheat Region
25	Yanzhan 4110	C39/Xibei78-6-9-2/Aizao 781-4	Henan	Huang-huai Winter Wheat Region
26	Yunong 982	HY 9153/Bainogn 3217//Yuami 49	Henan	Huang-huai Winter Wheat Region
27	Bainong 160	Duokang 893/Yumai 49//Bainong 64/Yumai 49	Henan	Huang-huai Winter Wheat Region
28	Zhongyu 8	Lumai 15/ 93-6	Henan	Huang-huai Winter Wheat Region
29	Luomai 21	Luomai 1/Zhoumai 13	Henan	Huang-huai Winter Wheat Region
30	Luohan 2	Louyang 78/Jinmai 33	Henan	Huang-huai Winter Wheat Region
31	Xinmai 13	Wanyuanchangbai//C5/3577F3	Henan	Huang-huai Winter Wheat Region
32	Luohan 3	Yumai 2//Yumai 18/Yumai 48	Henan	Huang-huai Winter Wheat Region
33	Wenmai 6	Yumai 25 Systematically breeding	Henan	Huang-huai Winter Wheat Region
34	Luohan 6	Yumai 49/ Shannong 45	Henan	Huang-huai Winter Wheat Region
35	Zhoumai 16	Zhou 9/Zhou 8425B	Henan	Huang-huai Winter Wheat Region
36	Luo 9908	Zhoumai 13/Bainong 64	Henan	Huang-huai Winter Wheat Region
37	Zhengzhou 761	65-41-1/6729-0-3	Henan	Huang-huai Winter Wheat Region
38	Huaimai 21	Huaimai 17/Yumai 54	Jiangsu	Huang-huai Winter Wheat Region
39	Nanda 2419	Mentana Systematically breeding	Jiangsu	Huang-huai Winter Wheat Region
40	Ningdong 1	Changwu 7125/Jinnong 3	Ningxia	Huang-huai Winter Wheat Region
41	Xinong 2000	Xinong 2611/386//Xiaoyan 22/Shan 354	Shaanxi	Huang-huai Winter Wheat Region
42	Shannken 81	78506/Shan 167	Shaanxi	Huang-huai Winter Wheat Region
43	Fengchan 3	HeineHvede/Xinong 6028	Shaanxi	Huang-huai Winter Wheat Region
44	Shannken 187	PH82-2-2/Changwu 131	Shaanxi	Huang-huai Winter Wheat Region
45	Xiaoyan 6	St2422//464/Xiaoyan 96	Shaanxi	Huang-huai Winter Wheat Region
46	Tongmai 3	Changwu 131/p7976	Shaanxi	Huang-huai Winter Wheat Region
47	Bima 1	Mazhamai/Biyumai	Shaanxi	Huang-huai Winter Wheat Region
48	Pubing 143	Fukuho/Agro-pyrocristatum	Shaanxi	Huang-huai Winter Wheat Region
49	Shann 229	Shan 7853//TB902/Xiaoyan 6	Shaanxi	Huang-huai Winter Wheat Region
50	Xinong 979	Xinong 2611//918/95	Shaanxi	Huang-huai Winter Wheat Region
51	Aifeng 3	Xiannong 39/58182//Fengchan 3	Shaanxi	Huang-huai Winter Wheat Region
52	Yuanfeng 139	(Xiaoyan 22/AS846//Shan 229/Shan 611)F4/N9134	Shaanxi	Huang-huai Winter Wheat Region
53	Changwu 135	Xiaoyan 6/Changwu 134	Shaanxi	Huang-huai Winter Wheat Region
54	Shannmai 150	Zhou 4/6811F7//Xiaoyan 6	Shaanxi	Huang-huai Winter Wheat Region
55	Liken 2	Zhongzuo 8131Systematically breeding	Shaanxi	Huang-huai Winter Wheat Region
56	Taishan 5	Huixianhong//Abo/Ourou	Shandong	Northern Winter Wheat Region
57	Jining 13	Yan 1934/82-4-46//Liao 83-1/2114	Shandong	Northern Winter Wheat Region
58	Youmai 2	PH85-115-2//79401/Lumai 11	Shandong	Northern Winter Wheat Region
59	Jinan 18	commonwheat/Agropyrons elongatum	Shandong	Northern Winter Wheat Region
60	Lumai 1	Aifeng 3//Mengxian 201/Niuzhute	Shandong	Northern Winter Wheat Region
61	Jinmai 47	12057//Han 522/K37-30	Shanxi	Northern Winter Wheat Region
62	Jinmai 21	687-44/Shanqianmai	Shanxi	Northern Winter Wheat Region
63	Jinmai 33	79391/7626	Shanxi	Northern Winter Wheat Region
64	Yunhan 618	92-18/Xinchun 9	Shanxi	Northern Winter Wheat Region
65	Linhan 51329	Jinmai 47/Jinmai 60	Shanxi	Northern Winter Wheat Region
66	Linhan 536	Jinmai 47/Linfeng 546	Shanxi	Northern Winter Wheat Region
67	Hanxuan 1	Nongda 16/Huabei 187	Shanxi	Northern Winter Wheat Region
68	Linfen 10	Weidong 7/Weidong 8	Shanxi	Northern Winter Wheat Region
69	Hanxuan 10		Shanxi	Northern Winter Wheat Region
70	Mianyang 11	Chuannong 70-5858/Fan 6	Sichuan	Southwestern Winter Wheat Region
71	Mianyang 26	Mianyang 81-5/Chuanyu 81-24	Sichuan	Southwestern Winter Wheat Region
72	Yunmai 34		Yunnan	Southwestern Winter Wheat Region
73	Fengmai 11		Yunnan	Southwestern Winter Wheat Region
74	Jubilejna 1	Introduced germplasm	Eastern Europe
75	Early Premium	Introduced germplasm	Eastern Europe
76	Lovrin 10	Introduced germplasm	Eastern Europe
77	Akagomughi	Introduced germplasm	Japan
78	Norin 10	Introduced germplasm	Japan
79	Suwon 86	Introduced germplasm	Korea
80	Xiaobaimang	Landrace	Landrace
81	Chushanbao	Landrace	Landrace
82	Wuyimai	Landrace Systematically breeding	Landrace
83	Dalibanmang	Landrace	Landrace
84	Dayuhua	Landrace	Landrace
85	Zhuyeqing	Landrace	Landrace
86	Xi′an shixinmai	Landrace	Landrace
87	Mazhamai	Landrace	Landrace
88	Baimazha	Landrace	Landrace
89	Kangdingxiaomai	Landrace	Landrace
90	Chinese spring	Landrace	Landrace
