# Supplementary material for: Genetic Diversity, Population Structure and Linkage Disequilibrium in Elite Chinese Winter Wheat Investigated with SSR Markers
Source: PLoS One. 2012 Sep 5;7(9):e44510. doi: 10.1371/journal.pone.0044510 (PMC3434133; doi:10.1371/journal.pone.0044510)
Supplement: Table S2 — List of 269 SSR loci used in this study. (XLSX) [file pone.0044510.s002.xlsx]

## Sheet: Sheet1
Locus	Chromosome	Poition cM	PCR_primersForward	PCR_primersReverse
Xcfa2153	1A	15	5'TTgTgCATgATggCTTCAAT3'	5'CCAATCCTAATgATCCgCTg3'
Xbarc263	1A	27	5'ggAAgCgCgTCAgCACTAggCAAC3'	5'ggCTTCTAggTgCTgCggCTTTTgTC3'
Xgpw2005	1A	31	5'TCCTCTACAAggACgTAACg3'	5'AATCCATgCTTCAggAgACg3'
Xwmc24	1A	37	5'gTgAgCAATTTTgATTATACTg3'	5'TACCCTgATgCTgTAATATgTg3'
Xwmc304	1A	52	5'CgATACAAggAAgACCAgCC3'	5'ggTTCgTCTggTTCgCAAgT3'
Xgwm135	1A	54	5'ACACTgTCAACCTggCAATg3'	5'TgTCAACATCgTTTTgAAAAgg3'
Xgwm164	1A	57	5'ACATTTCTCCCCCATCgTC3'	5'TTgTAAACAAATCgCATgCg3'
Xwmc312	1A	63	5'TgTgCCCgCTggTgCgAAg3'	5'CCgACgCAggTgAgCgAAg3'
Xgpw2006	1A	69	5'ATgAgAAgggggTCAggATT3'	5'ACATgTTCAgCCCAggAgAC3'
Xwmc716	1A	91	5'CATTTATgTgCACgCCgAAg3'	5'CCATAAgCATCgTCACCCTg3'
Xwmc237	1A	115	5'TAAgTgAATCgATgggCgTggA3'	5'CAgTgTgCAggggAAgCAgTgT3'
Xbarc1022	1A	120	5'CAggTATgCgTCAATTCAAgTAAAg3'	5'gCgTACACTATATCCATACCTAAT3'
Xbarc213	1A	121	5'gCgTAgATTCTCggTTTgTTggCTTgC3'	5'CCgTCCCTCCTTCCTggTCT3'
Xcfa2219	1A	126	5'TCTgCCgAgTCACTTCATTg3'	5'gACAAggCCAgTCCAAAAgA3'
Xbarc17	1A	136	5'gCgCAACATATTCAgCTCAACA3'	5'TCCACATCTCgTCCCTCATAgTTTg3'
Xgwm550	1B	13	5'CCCACAAgAACCTTTgAAgA3'	5'CATTgTgTgTgCAAggCAC3'
Xwmc798	1B	19	5'gTgTggTAgTgTAgCTgCCAAAAg3'	5'gTTAgCATggCACATAgAAgCAg3'
Xwmc406	1B	28	5'TATgAgggTCggATCAATACAA3'	5'CgAgTTTACTgCAAACAAATgg3'
Xgwm11	1B	58	5'ggATAgTCAgACAATTCTTgTg3'	5'gTgAATTgTgTCTTgTATgCTTCC3'
Xwmc134	1B	59	5'CCAAgCTgTCTgACTgCCATAg3'	5'AgTATAgACCTCTggCTCACgg3'
Xwmc31	1B	70.3	5'gTTCACACggTgATgACTCCCA3'	5'CTgTTgCTTgCTCTgCACCCTT3'
Xgwm124	1B	75	5'ACTgTTCggTgCAATTTgAg3'	5'gCCATggCTATCACCCAg3'
Xgwm153	1B	77	5'gATCTCgTCACCCggAATTC3'	5'TggTAgAgAAggACggAgAg3'
Xwmc830	1B	90	5'ACCTTTTCCTgCATCggCT3'	5'CTCCgCTCgTgTCCAACTATC3'
Xcfa2292	1B	102	5'ggACCgTTTATCCgTAAgCA3'	5'gCCTATgCTgCTgATCCATT3'
Xgwm140	1B	113	5'ATggAgATATTTggCCTACAAC3'	5'CTTgACTTCAAggCgTgACA3'
Xwmc367	1B	212	5'CTgACgTTgATgggCCACTATT3'	5'gTggTggAAgAggAAggAgAgg3'
Xbarc149	1D	6.1	5'ATTCACTTgCCCCTTTTAAACTCT3'	5'gAgCCgTAggAAggACATCTAgTg3'
Xwmc432	1D	13	5'ATgACACCAgATCTAgCAC3'	5'AATATTggCATgATTACACA3'
Xcfd92	1D	23	5'CTTgTTgATCTCCTTCCCCA3'	5'TTCTCTCATgACggCAACAC3'
Xcfd61	1D	47	5'ATTCAAATgCAACgCAAACA3'	5'gTTAgCCAAggACCCCTTTC3'
Xwmc429	1D	53	5'CgTAAAgATTTTCATTTggCg3'	5'AACggCAgCTTgAAAACATAg3'
Xwmc339	1D	56.1	5'CCgCTCgCCTTCTTCCAg3'	5'TCCggAACATgCCgATAC3'
Xwmc36	1D	71	5'TTCTCTTTTCCTTTCgCACTCC3'	5'CATCAgTTgTggggTTTCTTCA3'
Xwmc732	1D	77.3	5'ACTgCCCgTAgAACACCgTC3'	5'ACggggTTCTCCTTCCTCAA3'
Xcfd72	1D	84	5'CTCCTTggAATCTCACCgAA3'	5'TCCTTgggAATATgCCTCCT3'
Xbarc271	1D	99	5'CgCACCTAATATCgTAAAACAATgTA3'	5'CgCTTTCCCAgAATATTATTTgTATTgT3'
Xbarc346	1D	108	5'ACCgCCTCAgCCTTATTCCTTg3'	5'TgggCTCgggTTggTCTCT3'
Xwmc609	1D	113	5'CATCCAgCCCATgTAgACgC3'	5'AACggTgCCCATCATCTCCC3'
Xbarc62	1D	122	5'TTgCCTgAgACATACATACACCTAA3'	5'gCCAgAACAgAATgAgTgCT3'
Xcfd32	1D	129	5'CAACACAACCACAATTTCCg3'	5'CTCAgggAggTCATgCAgAg3'
Xcfd63	1D	180	5'TCCTgAggATgTTgAggACC3'	5'gAgAgAggCgAAACATggAC3'
Xwmc407	2A	0	5'ggTAATTCTAggCTgACATATgCTC3'	5'CATATTTCCAAATCCCCAACTC3'
Xgwm512	2A	13	5'AgCCACCATCAgCAAAAATT3'	5'gAACATgAgCAgTTTggCAC3'
Xgwm636	2A	18	5'CggTAgTTTTTAgCAAAgAg3'	5'CCTTACAgTTCTTggCAgAA3'
Xwmc177	2A	22	5'AgggCTCTCTTTAATTCTTgCT3'	5'ggTCTATCgTAATCCACCTgTA3'
Xgwm359	2A	23	5'CTAATTgCAACAggTCATggg3'	5'TACTTgTgTTCTgggACAATgg3'
Xwmc598	2A	28.5	5'TCgAggAgTCAACATgggCTg3'	5'ACggTCgCTAgggAggggAg3'
Xwmc522	2A	55	5'AAAAATCTCACgAgTCgggC3'	5'CCCgAgCAggAgCTACAAAT3'
Xwmc819	2A	60.7	5'gATTCggTCggTTggCTAAg3'	5'gTTTgTggTgggTggATTgC3'
Xgwm445	2A	71	5'TTTgTTgggggTTAggATTAg3'	5'CCTTAACACTTgCTggTAgTgA3'
Xgwm294	2A	76.3	5'ggATTggAgTTAAgAgAgAACCg3'	5'gCAgAgTgATCAATgCCAgA3'
Xcfa2086	2A	133	5'TCTACTTTCAgggCACCTCg3'	5'TCTCTCCAAACCTCCCTgTAA3'
Xwmc658	2A	139.9	5'CTCATCgTCCTCCTCCACTTTg3'	5'gCCATCCgTTgACTTgAggTTA3'
Xwmc63	2A	147	5'gTgCTCTggAAACCTTCTACgA3'	5'CAgTAgTTTAgCCTTggTgTgA3'
Xwmc661	2B	3.8	5'CCACCATggTgCTAATAgTgTC3'	5'AgCTCgTAACgTAATgCAACTg3'
Xwmc764	2B	6.1	5'CCTCgAACCTgAAgCTCTgA3'	5'TTCgCAAggACTCCgTAACA3'
Xwmc257	2B	31	5'ggCTACACATgCATACCTCT3'	5'CgTAgTgggTgAATTTCggA3'
Xbarc318	2B	32	5'CgACTAACAATTTTTCATTT3'	5'TgATTTCgCTAACAAggAg3'
Xwmc154	2B	35	5'ATgCTCgTCAgTgTCATgTTTg3'	5'AAACggAACCTACCTCACTCTT3'
Xgwm257	2B	37.4	5'AgAgTgCATggTgggACg3'	5'CCAAgACgATgCTgAAgTCA3'
Xbarc200	2B	39	5'gCgATATgATTTggAgCTgATTg3'	5'gCgATgACgTTAgATgCggAATTgT3'
Xwmc770	2B	42.6	5'TgTCAgACTTCCTTTgATCCCC3'	5'AAgACCATgTgACgTCCAgC3'
Xgwm429	2B	60	5'TTgTACATTAAgTTCCCATTA3'	5'TTTAAggACCTACATgACAC3'
Xgwm148	2B	62	5'gTgAggCAgCAAgAgAgAAA3'	5'CAAAgCTTgACTCAgACCAAA3'
Xbarc160	2B	70	5'ggTTgTTCCTAggAAATTTCTATAATAACTg3'	5'gCgACTTTCATgATCAAgATggCATC3'
Xwmc272	2B	81	5'TCAggCCATgTATTATgCAgTA3'	5'ACgACCAggATAgCCAATTCAA3'
Xwmc441	2B	87	5'TCCAgTAgAgCACCTTTCATT3'	5'ATCACgAAgATAAACAAACgg3'
Xgwm501	2B	99	5'ggCTATCTCTggCgCTAAAA3'	5'TCCACAAACAAgTAgCgCC3'
Xwmc332	2B	102	5'CATTTACAAAgCgCATgAAgCC3'	5'gAAAACTTTgggAACAAgAgCA3'
Xwmc361	2B	108	5'AATgAAgATgCAAATCgACggC3'	5'ATTCTCgCACTgAAAACAgggg3'
Xwmc356	2B	117	5'gCCgTTgCCCAATgTAgAAg3'	5'CCAgAgAAACTCgCCgTgTC3'
Xwmc317	2B	125	5'TgCTAgCAATgCTCCgggTAAC3'	5'TCACgAAACCTTTTCCTCCTCC3'
Xwmc111	2D	13	5'ATTgATgTgTACgATgTgCCTg3'	5'CATgTCAATgTCATgATgAAgC3'
Xgwm261	2D	22	5'CTCCCTgTACgCCTAAggC3'	5'CTCgCgCTACTAgCCATTg3'
Xwmc503	2D	23	5'gCAATAgTTCCCgCAAgAAAAg3'	5'ATCAACTACCTCCAgATCCCgT3'
Xbarc168	2D	27	5'gCgATgCATATgAgATAAggAACAAATg3'	5'gCggCTCTAAggCggTTTCAAAT3'
Xgwm484	2D	31	5'ACATCgCTCTTCACAAACCC3'	5'AgTTCCggTCATggCTAgg3'
Xwmc112	2D	36.2	5'TgAgTTgTggggTCTTgTTTgg3'	5'TgAAggAgggCACATATCgTTg3'
Xgwm102	2D	44	5'TCTCCCATCCAACgCCTC3'	5'TgTTggTggCTTgACTATTg3'
Xwmc18	2D	46	5'CTggggCTTggATCACgTCATT3'	5'AgCCATggACATggTgTCCTTC3'
Xgwm157	2D	59	5'gTCgTCgCggTAAgCTTg3'	5'gAgTgAACACACgAggCTTg3'
Xwmc144	2D	67.1	5'ggACACCAATCCAACATgAACA3'	5'AAggATAgTTgggTggTgCTgA3'
Xgdm148	2D	69.9	5'gATTTgACCgTCTgAggTCg3'	5'AACTAgTTCTgTggCAAgCT3'
Xgwm539	2D	71	5'CTgCTCTAAgATTCATgCAACC3'	5'gAggCTTgTgCCCTCTgTAg3'
Xcfd233	2D	76	5'gAATTTTTggTggCCTgTgT3'	5'ATCACTgCACCgACTTTTgg3'
Xgwm301	2D	107	5'gAggAgTAAgACACATgCCC3'	5'gTggCTggAgATTCAggTTC3'
Xgwm320	2D	113	5'CgAgATACTATggAAggTgAgg3'	5'ATCTTTgCAAggATTgCCC3'
Xwmc532	3A	29.4	5'gATACATCAAgATCgTgCCAAA3'	5'gggAgAAATCATTAACgAAggg3'
Xgpw2132	3A	43	5'TCCCgCAAATATgTggCTAT3'	5'TATgTTgCATTgTggTggCT3'
Xwmc50	3A	70.8	5'CTgCCgTCAggCCAggCTCACA3'	5'CAACCAgCTAgCTgCCgCCgAA3'
Xgwm32	3A	71	5'TATgCCgAATTTgTggACAA3'	5'TgCTTggTCTTgAgCATCAC3'
Xwmc664	3A	75	5'gggCCAACAAATCCAAT3'	5'TCTACTTCCTTCATCCACTCC3'
Xwmc379	3A	77	5'ACAAACCTTgTTggTCCCTC3'	5'gAgAACCATACATAgTgTgCgA3'
Xgwm674	3A	80	5'TCgAgCgATTTTTCCTgC3'	5'TgACCgAgTTgACCAAAACA3'
Xwmc559	3A	83.3	5'ACACCACgAATgATgTgCCA3'	5'ACgACgCCATgTATgCAgAA3'
Xwmc428	3A	85	5'TTAATCCTAgCCgTCCCTTTTT3'	5'CgACCTTCgTTggTTATTTgTg3'
Xgwm480	3A	105	5'TgCTgCTACTTgTACAgAggAC3'	5'CCgAATTgTCCgCCATAg3'
Xcfa2234	3A	107	5'AATCTgACCgAACAAAATCACA3'	5'TCggAgAgTATTAgAACAgTgCC3'
Xgpw2270	3A	113	5'gAggTCgTTgAAgggAAgg3'	5'ATCggACggCCTgAgTTATA3'
Xgwm155	3A	118	5'CAATCATTTCCCCCTCCC3'	5'AATCATTggAAATCCATATgCC3'
Xcfa2193	3A	171	5'ACATgTgATgTgCggTCATT3'	5'TCCTCAgAACCCCATTCTTg3'
Xwmc754	3B	14.5	5'ATCCACATgAACCTCAACTTATgg3'	5'ggCATTgTTgTTgTACTgCAgTC3'
Xbarc147	3B	16	5'gCgCCATTTATTCATgTTCCTCAT3'	5'CCgCTTCACATgCAATCCgTTgAT3'
Xwmc78	3B	30	5'AgTAAATCCTCCCTTCggCTTC3'	5'AgCTTCTTTgCTAgTCCgTTgC3'
Xwmc623	3B	35.8	5'ACgATTggCCACAgAggAg3'	5'CAgTgACCAATAgTggAggTCA3'
Xwmc808	3B	39.1	5'TgAACCATCATCggAgCTTg3'	5'TTTTAgCCgAAgTCAAACATTgC3'
Xwmc231	3B	43	5'CATggCgAggAgCTCggTggTC3'	5'gTggAgCACAggCggAgCAAgg3'
Xbarc164	3B	55	5'TgCAAACTAATCACCAgCgTAA3'	5'CgCTTTCTAAAACTgTTCgggATTTCTAA3'
Xwmc777	3B	57.7	5'gCCATCAAgCggATCAACT3'	5'gTAgCgCCCTgTTTCACCTC3'
Xwmc612	3B	58.2	5'gAggTCAgTACCCggAgA3'	5'CCACCCCAATTCAAAAAg3'
Xwmc693	3B	60.1	5'CAgCgCCgCTCCCAAgA3'	5'gCACACTgATTgCAgCCCCAT3'
Xwmc787	3B	78.7	5'gCTTgCTAgCAgCATCAgAgg3'	5'CgATgCTTCTCTCTgCAggTC3'
Xwmc236	3B	90	5'TggTCACTATggTAACCgAggA3'	5'CCCTgggTgATgAATAgACTTT3'
Xgwm340	3B	98	5'gCAATCTTTTTTCTgACCACg3'	5'ACgAggCAAgAACACACATg3'
Xgwm181	3B	99	5'TCATTggTAATgAggAgAgA3'	5'gAACCATTCATgTgCATgTC3'
Xwmc687	3B	105	5'AggACgCCTgAATCCgAg3'	5'gggAgCgTAggAggACTAACA3'
Xwmc274	3B	142	5'AAgCAAgCAgCAAAACTATCAA3'	5'gAATgAATgAATgAATCgAggC3'
Xcfd141	3D	13	5'CgTAAAgATCCgAgAgggTg3'	5'TCCgAggTgCTACCTACCAg3'
Xwmc741	3D	30.9	5'CAACAACgCTAgAggCCAAC3'	5'gggCTCCATgCTCTTCC3'
Xwmc549	3D	42.8	5'TTgTCACACACgCACTCCC3'	5'gTCCTTCCCTCgTTCATCCT3'
Xgdm72	3D	61.5	5'TggTTTTCTCgAgCATTCAA3'	5'TgCAACgATgAAgACCAgAA3'
Xgwm52	3D	64	5'CTATgAggCggAggTTgAAg3'	5'TgCggTgCTCTTCCATTT3'
Xbarc42	3D	75	5'gCgACTCCTACTgTTgATAgTTC3'	5'gCgTTCTTTTATTACTCATTTTgCAT3'
Xgwm645	3D	81	5'TgACCggAAAAgggCAgA3'	5'gCCCCTgCAggAgTTTAAgT3'
Xcfd201	3D	95	5'ACAAgACCACACCTCCAAgg3'	5'CggTTTgggTTTTgTgATCT3'
Xcfd211	3D	100	5'AgAAgACTgCACgCAAggAT3'	5'TgCACTAAAgCATCTTCgTgTT3'
Xwmc656	3D	100.7	5'AAgTAggCgAgCgTTgT3'	5'TTTCCCTggCgAgATg3'
Xcfd152	3D	101	5'TggAAgTCTggAACCACTCC3'	5'gCAACCAgACCACACTCTCA3'
Xwmc375	3D	109.4	5'CgCCgACCAAAAACTCATAA3'	5'gATTgACATgAAACTATggACCC3'
Xbarc71	3D	172.3	5'gCgCTTgTTCCTCACCTgCTCATA3'	5'gCgTATATTCTCTCgTCTTCTTgTTggTT3'
Xwmc516	4A	1.9	5'gggCCACgAATAAACAg3'	5'gACTCgCAACTAggggT3'
Xwmc680	4A	7.6	5'TgAgTgTTCAggCCgCACTATg3'	5'ATCCTTgTTCAggAATCCCCgT3'
Xwmc718	4A	37.9	5'ggTCggTgTTgATgCACTTg3'	5'TCggggTgTCTTAgTCCTgg3'
Xgwm610	4A	50.5	5'CTgCCTTCTCCATggTTTgT3'	5'AATggCCAAAggTTATgAAgg3'
Xwmc707	4A	84.8	5'gCTAgCTgACACTTTTCCTTTg3'	5'TCAgTTTCCCACTCACTTCTTT3'
Xgwm637	4A	94	5'AAAgAggTCTgCCgCTAACA3'	5'TATACggTTTTgTgAggggg3'
Xcfd88	4A	108	5'TAggCATAgTTTTgggCCTg3'	5'ggTAgAAggAAgCTTCgggA3'
Xbarc78	4A	139	5'CTCCCCggTCAAgTTTAATCTCT3'	5'gCgACATgggAATTTCAgAAgTgCCTAA3'
Xwmc219	4A	140	5'TgCTAgTTTgTCATCCgggCgA3'	5'CAATCCCgTTCTACAAgTTCCA3'
Xwmc313	4A	140	5'gCAgTCTAATTATCTgCTggCg3'	5'gggTCCTTgTCTACTCATgTCT3'
Xwmc511	4B	20.3	5'CgCACTCgCATgATTTTCCT3'	5'ATgCCCggAAACgAgACTgT3'
Xwmc238	4B	23.9	5'TCTTCCTgCTTACCCAAACACA3'	5'TACTgggggATCgTggATgACA3'
Xwmc657	4B	26.7	5'CgggCTgCgggggTAT3'	5'CggTTgggTCATTTgTCTCA3'
Xgwm495	4B	33	5'gAgAgCCTCgCgAAATATAgg3'	5'TgCTTCTggTgTTCCTTCg3'
Xgwm368	4B	36	5'CCATTTCACCTAATgCCTgC3'	5'AATAAAACCATgAgCTCACTTgC3'
Xwmc652	4B	38.6	5'ATACggCAAAggAgAAgCgg3'	5'ggTAgCgCTAATgCAgggTg3'
Xwmc125	4B	52	5'ATACCACCATgCATgTggAAgT3'	5'ACCgCTTgTCATTTCCTTCTgT3'
Xwmc413	4B	58.8	5'CACTggAAACATCTCTTCAACT3'	5'ACAggAAAggATgATgTTCTCT3'
Xwmc285	4D	0	5'TgTggTTgTATTTgCggTATgg3'	5'TTgTggTgCTgAgTTAgCTTgT3'
Xwmc720	4D	27.2	5'CACCATggTTggCAAgAgA3'	5'CTggTgATACTgCCgTgACA3'
Xpsp3103	4D	47	5'CggCTggCATATTggAATgTgC3'	5'gCTTCCgTgCTgTggTTggTC3'
Xwmc331	4D	60	5'CCTgTTgCATACTTgACCTTTTT3'	5'ggAgTTCAATCTTTCATCACCAT3'
Xwmc622	4D	70	5'CAggAAgAAgAgCTCCgAgAAA3'	5'CTTgCTAACCCgCgCC3'
Xcfd84	4D	86	5'gTTgCCTCggTgTCgTTTAT3'	5'TCCTCgAggTCCAAAACATC3'
Xgwm194	4D	100	5'gATCTgCTCTACTCTCCTCC3'	5'CgACgCAgAACTTAAACAAg3'
Xgwm624	4D	113	5'TTgATATTAAATCTCTCTATgTg3'	5'AATTTTATTTgAgCTATgCg3'
Xcfa2190	5A	10	5'CAgTCTgCAATCCACTTTgC3'	5'AAAAggAAACTAAAgCgATggA3'
Xwmc713	5A	28.2	5'ACATAgCATCCCATACTgAgAgAgg3'	5'ATgCggggAATAgAgACACAC3'
Xbarc40	5A	30	5'gCCgCCTACCACAgAgTTgCAgCT3'	5'gCggCATTgACAAgACCATAgC3'
Xgpw2098	5A	31.5	ACACACCCgCAAAATAATCT	TgACgCCACATAggTCAATC
Xgdm109	5A	34	5'ggTCCgCCTgACAgACC3'	5'AAAgCTgCTCATCgTggTg3'
Xwmc654	5A	35.3	5'CTgTgATgAACTgAAATAACCA3'	5'TATTCTACTTTTCTCTTCCCCC3'
Xgwm186	5A	53	5'gCAgAgCCTggTTCAAAAAg3'	5'CgCCTCTAgCgAgAgCTATg3'
Xwmc752	5A	54.7	5'CCgATTgTAgATCAAAAgCC3'	5'TCTAgAgAgTCTTTTTCCCgAgC3'
Xgpw2275	5A	57.8	5'CTgCTgAACgTTTggAggAT3'	5'ggCCgTCCTTTAgCTTTTgT3'
Xbarc56	5A	65.8	5'gCgggAATTTACgggAAgTCAAgAA3'	5'gCgAgTggTTCAAATTTATgTCTgT3'
Xwmc795	5A	65.9	5'ggCTCgATTCCgTTACCTCA3'	5'ggCgATTCgCCACACCT3'
Xwmc327	5A	66	5'TgCggTACAggCAAggCT3'	5'TAgAACgCCCTCgTCggA3'
Xwmc705	5A	70.1	5'ggTTgggCTCCTgTCTgTgAA3'	5'TCTTgCACCTTCCCATgCTCT3'
Xgwm126	5A	97	5'CACACgCTCCACCATgAC3'	5'gTTgAgTTgATgCgggAgg3'
Xcfa2155	5A	103.1	5'TTTgTTACAACCCAggggg3'	5'TTgTgTggCgAAAgAAACAg3'
Xgwm291	5A	105	5'CATCCCTACgCCACTCTgC3'	5'AATggTATCTATTCCgACCCg3'
Xwmc110	5A	127.2	5'gCAgATgAgTTgAgTTggATTg3'	5'gTACTTggAAACTgTgTTTggg3'
Xwmc577	5A	142	5'CTgTCCgACTCCCCAgATg3'	5'CCCTgTCAgAggCTggTTg3'
Xwmc727	5A	154.8	5'CATAATCAggACAgCCgCAC3'	5'TAgTggCCTgATgTATCTAgTTgg3'
Xwmc376	5B	29	5'TCTCAACCACCgACTTgTAA3'	5'ACATgTAATTggggACACTg3'
Xgwm335	5B	51	5'CgTACTCCACTCCACACgg3'	5'CggTCCAAgTgCTACCTTTC3'
Xwmc537	5B	52	5'TCTTCTgTACATTgAACAACgA3'	5'ATgCAgAACCgTgATAggAT3'
Xgwm499	5B	68	5'ACTTgTATgCTCCATTgATTgg3'	5'ggggAgTggAAACTgCATAA3'
Xwmc745	5B	70.8	5'ggTgACCAgCggTgAgC3'	5'CCgTCTCggCCTCTCTAgATTT3'
Xwmc759	5B	78.8	5'CCTTACCTCCgTCTCCCTT3'	5'ggAgTgTgCggCCAAA3'
Xwmc75	5B	89	5'gTCCgCCgCACACATCTTACTA3'	5'gTTTgATCCTgCgACTCCCTTg3'
Xwmc99	5B	115	5'ATTACAATTgCTTCAgTgAgTg3'	5'TCATgATCATTgTTATAACggT3'
Xwmc810	5B	121.1	5'ggCACCgATgCTTCCA3'	5'gCCCCAACCACCTCCC3'
Xwmc783	5B	156.7	5'AggTTggAgATgCAggTggg3'	5'TCTTCCTTCTCCTgCCgCTA3'
Xwmc233	5D	0	5'gACgTCAAgAATCTTCgTCggA3'	5'ATCTgCTgAgCAgATCgTggTT3'
Xcfd189	5D	1	5'gCTAAAgCCACATAggACgg3'	5'gCACAAgATTTTgCAAggCT3'
Xgwm190	5D	5	5'gTgCTTgCTgAgCTATgAgTC3'	5'gTgCCACgTggTACCTTTg3'
Xwmc608	5D	27.6	5'ACTggAACgCgAAACAAATgg3'	5'CAggAgCCCCTCCTAgATTgg3'
Xwmc799	5D	34	5'CgTACgTACgCCTgTACCCTTg3'	5'AATCTTgggCgTCTAATCTTTTgC3'
Xcfd8	5D	35	5'ACCACCgTCATgTCACTgAg3'	5'gTgAAgACgACAAgACgCAA3'
Xgwm182	5D	51	5'TgATgTAgTgAgCCCATAggC3'	5'TTgCACACAgCCAAATAAgg3'
Xcfd3	5D	52	5'gCACCAACACACggAgAAg3'	5'TTgAgAggAgggCTTggTTA3'
Xwmc788	5D	76.8	5'ggTTATTCCTTgCATTCCCg3'	5'CTCTTAgCTCTAgCTCgTgCTCATC3'
Xwmc357	5D	78	5'TAgTgggTgACCggTCAAgA3'	5'TggACggATTTggTCATTTC3'
Xgdm63	5D	88	5'gCCCCCTATTCCATAggAAT3'	5'CCTTTTgATggTgCATAggA3'
Xgwm654	5D	100	5'TgCTgATgTTgTAAgAAggC3'	5'TgCgTCAgATATgCCTACCT3'
Xwmc765	5D	112.7	5'gggATCAgACTgggACTggAg3'	5'gggTTggCTTggCAgAgAA3'
Xbarc161	5D	118.1	5'gCgAAAgggAAAgCTAAgTAACACTAA3'	5'gCgCAgAACACAgggTATCgTC3'
Xcfd10	5D	236.8	5'CgTTCTATgACgTgTCATgCT3'	5'TCCATTTTCAAAAACACCCTg3'
Xgwm459	6A	10	5'ATggAgTggTCACACTTTgAA3'	5'AgCTTCTCTgACCAACTTCTCg3'
Xbarc37	6A	34.9	5'CAgCgCTCCCCgACTCAgATCCTT3'	5'gCgCCATgTTTCTTTTATTACTCACTTT3'
Xwmc807	6A	41	5'ATCCAACAAggCCTCACCAT3'	5'gCAggTTTgATCTggATTTCATC3'
Xwmc553	6A	52	5'CggAgCATgCAgCTAgTAA3'	5'CgCCTgCAgAATTCAACAC3'
Xwmc580	6A	91	5'AAggCgCACAACACAATgaC3'	5'ggTCTTTTgTgCAgTgAACtgaag3'
Xpsp3071	6A	95	5'CgTgCCCTACACCTCCTTTTCTCTC3'	5'TCCgTACATACTCCgggAgACC3'
Xwmc201	6A	109	5'CATgCTCTTTCACTTgggTTCg3'	5'gCgCTTgCAggAATTCAACACT3'
Xcfa2114	6A	127	5'ATTggAAggCCACgATACAC3'	5'CCCgTCgggTTTTATCTAgC3'
Xgwm169	6A	127	5'ACCACTgCAgAgAACACATACg3'	5'gTgCTCTgCTCTAAgTgTggg3'
Xgwm427	6A	137	5'AAACTTAgAACTgTAATTTCAgA3'	5'AgTgTgTTCATTTgACAgTT3'
Xwmc486	6B	6	5'CCggTAgTgggATgCATTTT3'	5'ATgCATgCTgAATCCggTAA3'
Xwmc487	6B	9.2	5'CAAATTTggCCACCATTTTACA3'	5'CggTTCAATCCTTggATTTACA3'
Xwmc756	6B	40.1	5'TTCCgTggCCTCTCgTTC3'	5'CATTgCCATCAgTCACCCTC3'
Xwmc726	6B	44.6	5'gCAAAgAACCgTgCCCTgAC3'	5'CggggTggCCCgAgA3'
Xwmc152	6B	49.4	CTATTggCAATCTACCAAACTg	TCTCTTCTTgCCACATATTCgT
Xwmc494	6B	87	5'ggATCgAgTCTCAAgTCTACAA3'	5'AgAAggAACAAgCAACATCATA3'
Xgwm508	6B	90	5'gTTATAgTAgCATATAATggCC3'	5'gTgCTgCCATgATATTT3'
Xwmc539	6B	107	5'gCAAgTAggACCTTACAgTTCT3'	5'gTTATAACCTTTgTCCCTTCAC3'
Xbarc79	6B	125	5'gCgTTggAAAggAggTAATgTTAgATAg3'	5'TCgTgggTTACAAgTTTgggAggTCA3'
Xbarc24	6B	142	5'CgCCTCTTATggACCAgCCTAT3'	5'gCggTgAgCCATCgggTTACAAAg3'
Xbarc134	6B	154	5'CCgTgCTgCAAATgAACAC3'	5'AgTTgCCggTTCCCATTgTCA3'
Xgwm219	6B	157	5'gATgAgCgACACCTAgCCTC3'	5'ggggTCCgAgTCCACAAC3'
Xwmc749	6D	26.6	5'gggTACAggAggATCTgACAgg3'	5'TCTCgTCTCCgTCTAggTTCg3'
Xcfd75	6D	29.8	5'gCATAAACTTggACCCTggA3'	5'gCTAAgCCACgCTACCACTC3'
Xcfd132	6D	49	5'CAAATgCTAATCCCCgCC3'	5'TgTAAACAAggTCgCAggTg3'
Xwmc822	6D	58.2	5'CACCCgTCgACCTAgACACC3'	5'CgACTgCCCTCTgCTATCCT3'
Xcfd33	6D	59	5'TACCgCAATAATCACACCCA3'	5'ggTCgATggACTgTCCCTAA3'
Xbarc196	6D	69	5'ggTgggTTTTATCgAATAgATTTgCT3'	5'gCgTTTCgTCAAgATTAATgCAggTTT3'
Xcfd188	6D	88	5'AATggCTTCACTgTTTgCCT3'	5'AAATggTCCCAgCATTCAAg3'
Xcfd287	6D	90	5'TCAAgAAgATgCgTTCATgC3'	5'gggAgCTTTCCCTAgTgCTT3'
Xbarc175	6D	103	5'gCgTAACAgAAgCggAgAAAgC3'	5'gCgAATCATTTAgTgTTAggTggCAgTg3'
Xwmc158	7A	0	5'AACTggCATCATgTTTTgTAgg3'	5'AATgTAgTCAAAAgAggTggTg3'
Xcfa2049	7A	53	5'TAATTTgATTgggTCggAgC3'	5'CgTgTCgATggTCTCCTTg3'
Xwmc168	7A	68.6	5'AACACAAAAgATCCAACgACAC3'	5'CAgTATAgAAggATTTTgAgAg3'
Xbarc108	7A	71.1	5'gCgggTCgTTTCCTggAAATTCATCTAA3'	5'gCgAAATgATTggCgTTACACCTgTTg3'
Xwmc633	7A	106.31	5'ACACCAgCggggATATTTgTTAC3'	5'gTgCACAAgACATgAggTggATT3'
Xwmc809	7A	131.2	5'CAggTCgTAgTTggTACCCTgAA3'	5'TgAACACggCTggATgTgA3'
Xgwm282	7A	170	5'TTggCCgTgTAAggCAg3'	5'TCTCATTCACACACAACACTAgC3'
Xcfa2123	7A	193.3	5'CggTCTTTgTTTgCTCTAAACC3'	5'ACCggCCATCTATgATgAAg3'
Xwmc525	7A	268.4	5'gTTTgACgTgTTTgCTgCTTAC3'	5'CTACggATAATgATTgCTggCT3'
Xgwm569	7B	4	5'ggAAACTTATTgATTgAAAT3'	5'TCAATTTTgACAgAAgAATT3'
Xwmc335	7B	28	5'TgCggAgTAgTTCTTCCCCC3'	5'ACATCTTggTgAgATgCCCT3'
Xwmc476	7B	28	5'TACCAACCACACCTgCgAgT3'	5'CTAgATgAACCTTCgTgCgg3'
Xcfa2106	7B	37.9	5'gCTgCTAAgTgCTCATggTg3'	5'TgAAACAggggAATCAgAgg3'
Xwmc402	7B	38.5	5'gCCCAAAATgTCACggATgT3'	5'TAgCTTggTTTggAgCgAgg3'
Xbarc85	7B	39	5'gCgAACgCTgCCCggAggAATCA3'	5'gCgTCgCAgATgAgATggTggAgCAAT3'
Xgwm333	7B	46	5'gCCCggTCATgTAAAACg3'	5'TTTCAgTTTgCgTTAAgCTTTg3'
Xwmc396	7B	51	5'TgCACTgTTTTACCTTCACggA3'	5'CAAAgCAAgAACCAgAgCCACT3'
Xwmc758	7B	56	5'TAggggAggCgACggAg3'	5'gTTgCTggAgAgTggATTgC3'
Xwmc696	7B	59.3	5'ACCCgAgAgAgATTAgggCTTg3'	5'CACTCgCAgCCTCTCTTCTACC3'
Xwmc517	7B	70	5'ATCCTgACgTTACACgCACC3'	5'ACCTggAACACCACgACAAA3'
Xwmc723	7B	86.6	5'CTCgCTCgATCCCCTTTC3'	5'CgAggTggAgTCCCgTCTAT3'
Xwmc311	7B	95	5'gggCCTgCATTTCTCCTTTCTT3'	5'CTgAACTTgCTAgACgTTCCgA3'
Xgpw2258	7B	101.3	5'ATATAgggCCgATgTgTggA3'	5'ggTCAgCAAAgTCAgCCTT3'
Xgwm146	7B	108	5'CCAAAAAAACTgCCTgCATg3'	5'CTCTggCATTgCTCCTTgg3'
Xwmc276	7B	108	5'gACATgTgCACCAgAATAgC3'	5'AgAAgAACTATTCgACTCCT3'
Xwmc506	7D	0	5'CACTTCCTCAACATgCCAgA3'	5'CTTTCAATgTggAAggCgAC3'
Xwmc450	7D	30.5	5'gCAggACAggAggTgAAgAAg3'	5'AggCgTTgCTgATgACACTAC3'
Xgwm428	7D	85	5'CgAggCAgCgAggATTT3'	5'TTCTCCACTAgCCCCgC3'
Xwmc671	7D	114.5	5'gTACgTCAAAgAAAgAgAATTACCTC3'	5'CTCAgAgATATATCTTCgTTgTCAgT3'
Xwmc121	7D	118	5'ggCTgTggTCTCCCgATCATTC3'	5'ACTggACTTgAggAggCTggCA3'
Xpsp3113	7D	124	5'CTCTCAAAgCCgCCACCATAgTC3'	5'CgTCgCTTACCggTCCTgTCC3'
Xcfd14	7D	130	5'CCACCggCCAgAgTAgTATT3'	5'TCCTggTCTAACAACgAgAAgA3'
Xwmc14	7D	152.6	5'ACCCgTCACCggTTTATggATg3'	5'TCCACTTCAAgATggAgggCAg3'
Xbarc260	7D	156.9	5'CgATgAgCATgCCAATAgACCTACAAAg3'	5'CgCAATgCCTAgTTTCCgATgTTTA3'
Xpsp3123	7D	170	5'AgATTAgATggCATAAgCAAAgAgC3'	5'gATTAATCACCgCCCTTggTCC3'
Xwmc157	7D	217	5'CTTgATCCAAgTggTTCTTTCC3'	5'TCCAAATgTTTgCgAAACCTgA3'
Xcfd69	7D	230.9	5'AAATACCTTgAATTgTgAgCTgC3'	5'TCTgTTCATCCCCAAAgTCC3'
