# Supplementary material for: Genetic Diversity, Population Structure and Linkage Disequilibrium in Elite Chinese Winter Wheat Investigated with SSR Markers
Source: PLoS One. 2012 Sep 5;7(9):e44510. doi: 10.1371/journal.pone.0044510 (PMC3434133; doi:10.1371/journal.pone.0044510)
Supplement: Table S3 — Summary statistics of the 269 SSR loci in this study. (XLSX) [file pone.0044510.s003.xlsx]

## Sheet: Sheet3
Marker	Major.Allele.Frquency	Number of alleles per locus	Gene Diversity	PIC
Xcfa2153	0.688889	5	0.480741	0.437936
Xbarc263	0.744444	6	0.415556	0.381889
Xgpw2005	0.966667	2	0.0644444	0.0623679
Xwmc24	0.4	7	0.745185	0.71042
Xwmc304	0.566667	4	0.600494	0.54741
Xgwm135	0.544444	7	0.648889	0.614695
Xgwm164	0.422222	7	0.721975	0.679829
Xwmc312	0.3	6	0.796049	0.765947
Xgpw2006	0.555556	6	0.635802	0.599478
Xwmc716	0.277778	9	0.826667	0.805621
Xwmc237	0.977778	2	0.0434568	0.0425125
Xbarc1022	0.9	4	0.184938	0.176733
Xbarc213	0.244444	8	0.837037	0.816781
Xcfa2219	0.677778	5	0.500741	0.463266
Xbarc17	0.555556	5	0.633827	0.596196
Xgwm550	0.311111	5	0.780988	0.746485
Xwmc798	0.411111	5	0.731111	0.691514
Xwmc406	0.644444	4	0.528642	0.480488
Xgwm11	0.488889	4	0.663704	0.611836
Xwmc134	0.411111	4	0.668395	0.600632
Xwmc31	0.7	3	0.454568	0.399647
Xgwm124	0.822222	5	0.311358	0.294277
Xgwm153	0.444444	5	0.675309	0.618893
Xwmc830	0.466667	5	0.695556	0.652985
Xcfa2292	0.522222	2	0.499012	0.374506
Xgwm140	0.322222	6	0.784444	0.752981
Xwmc367	0.688889	3	0.435309	0.349747
Xbarc149	0.877778	4	0.223951	0.215372
Xwmc432	0.433333	6	0.721481	0.68198
Xcfd92	0.811111	4	0.322716	0.297154
Xcfd61	0.322222	6	0.74963	0.707295
Xwmc429	0.377778	4	0.703457	0.649227
Xwmc339	0.855556	2	0.24716	0.216616
Xwmc36	0.366667	5	0.74963	0.710342
Xwmc732	0.488889	6	0.679753	0.637143
Xcfd72	0.555556	4	0.592346	0.527252
Xbarc271	0.944444	3	0.105926	0.102181
Xbarc346	0.544444	4	0.608642	0.54791
Xwmc609	0.188889	7	0.849383	0.830573
Xbarc62	0.377778	5	0.681235	0.619668
Xcfd32	0.688889	3	0.457037	0.391718
Xcfd63	0.288889	5	0.779506	0.743796
Xwmc407	0.511111	6	0.65284	0.605072
Xgwm512	0.811111	2	0.30642	0.259473
Xgwm636	0.566667	6	0.622716	0.584995
Xwmc177	0.288889	8	0.80642	0.779533
Xgwm359	0.422222	4	0.68642	0.628515
Xwmc598	0.244444	9	0.830617	0.808769
Xwmc522	0.211111	7	0.82	0.794563
Xwmc819	0.433333	4	0.65679	0.586623
Xgwm445	0.733333	6	0.431605	0.398359
Xgwm294	0.3	8	0.811358	0.786943
Xcfa2086	0.7	3	0.46	0.4102
Xwmc658	0.277778	7	0.817284	0.792535
Xwmc63	0.8	3	0.333827	0.30023
Xwmc661	0.266667	7	0.828148	0.805983
Xwmc764	0.3	7	0.808148	0.782416
Xwmc257	0.822222	3	0.304198	0.277419
Xbarc318	0.677778	5	0.478765	0.421685
Xwmc154	0.5	7	0.662716	0.616615
Xgwm257	0.444444	5	0.684444	0.632461
Xbarc200	0.555556	5	0.601975	0.542784
Xwmc770	0.444444	6	0.705432	0.663076
Xgwm429	0.4	5	0.695062	0.639039
Xgwm148	0.477778	4	0.654074	0.593564
Xbarc160	0.6	4	0.519259	0.431827
Xwmc272	0.366667	6	0.726914	0.679938
Xwmc441	0.366667	6	0.699753	0.646532
Xgwm501	0.322222	5	0.757778	0.717138
Xwmc332	0.755556	4	0.404198	0.375457
Xwmc361	0.755556	4	0.383951	0.332306
Xwmc356	0.555556	4	0.552346	0.465306
Xwmc317	0.4	5	0.722716	0.678847
Xwmc111	0.477778	4	0.601235	0.520029
Xgwm261	0.333333	5	0.744938	0.702026
Xwmc503	0.677778	3	0.474815	0.413635
Xbarc168	0.511111	4	0.580988	0.496569
Xgwm484	0.266667	7	0.812346	0.785997
Xwmc112	0.266667	5	0.75358	0.708431
Xgwm102	0.411111	4	0.70716	0.656122
Xwmc18	0.355556	6	0.749383	0.710243
Xgwm157	0.777778	2	0.345679	0.285932
Xwmc144	0.588889	3	0.565679	0.50165
Xgdm148	0.922222	2	0.143457	0.133167
Xgwm539	0.2	7	0.83037	0.807219
Xcfd233	0.3	5	0.745185	0.69865
Xgwm301	0.511111	5	0.657531	0.611214
Xgwm320	0.777778	3	0.369383	0.338033
Xwmc532	0.366667	4	0.722716	0.67264
Xgpw2132	0.588889	6	0.583704	0.533237
Xwmc50	0.466667	7	0.717284	0.686563
Xgwm32	0.711111	3	0.44642	0.397342
Xwmc664	0.311111	8	0.800494	0.773216
Xwmc379	0.6	2	0.48	0.3648
Xgwm674	0.811111	5	0.331852	0.318307
Xwmc559	0.644444	5	0.537531	0.497295
Xwmc428	0.455556	5	0.599259	0.517016
Xgwm480	0.644444	6	0.542222	0.505961
Xcfa2234	0.788889	4	0.354321	0.325173
Xgpw2270	0.933333	3	0.12642	0.122116
Xgwm155	0.477778	4	0.638765	0.569787
Xcfa2193	0.577778	6	0.594074	0.544412
Xwmc754	0.277778	6	0.799259	0.770037
Xbarc147	0.766667	7	0.396296	0.377478
Xwmc78	0.6	5	0.575309	0.526592
Xwmc623	0.5	6	0.684938	0.649505
Xwmc808	0.333333	10	0.783457	0.753388
Xwmc231	0.4	6	0.699012	0.648313
Xbarc164	0.355556	6	0.759753	0.722333
Xwmc777	0.566667	9	0.64642	0.62487
Xwmc612	0.377778	6	0.729877	0.686073
Xwmc693	0.244444	9	0.817778	0.792753
Xwmc787	0.466667	9	0.726914	0.700673
Xwmc236	0.755556	5	0.388395	0.341821
Xgwm340	0.422222	6	0.7	0.649782
Xgwm181	0.366667	5	0.702469	0.64874
Xwmc687	0.3	7	0.785185	0.751913
Xwmc274	0.511111	3	0.618272	0.548294
Xcfd141	0.933333	2	0.124444	0.116701
Xwmc741	0.344444	5	0.746914	0.702962
Xwmc549	0.5	3	0.531111	0.421183
Xgdm72	0.411111	9	0.739506	0.703936
Xgwm52	0.622222	3	0.521481	0.449422
Xbarc42	0.822222	3	0.301975	0.272216
Xgwm645	0.255556	8	0.825926	0.802626
Xcfd201	0.933333	3	0.12642	0.122116
Xcfd211	0.788889	2	0.333086	0.277613
Xwmc656	0.377778	5	0.703951	0.648353
Xcfd152	0.455556	6	0.702222	0.659627
Xwmc375	0.622222	5	0.537284	0.478136
Xbarc71	0.455556	5	0.665926	0.605411
Xwmc516	0.933333	4	0.12716	0.124148
Xwmc680	0.277778	7	0.780741	0.745914
Xwmc718	0.3	9	0.796049	0.769739
Xgwm610	0.711111	5	0.438765	0.382457
Xwmc707	0.266667	7	0.794074	0.764013
Xgwm637	0.5	4	0.639753	0.58079
Xcfd88	0.444444	5	0.632099	0.561432
Xbarc78	0.311111	7	0.765185	0.72628
Xwmc313	0.5	6	0.655802	0.605173
Xwmc219	0.522222	4	0.593333	0.518341
Xwmc511	0.933333	3	0.12642	0.122116
Xwmc238	0.255556	6	0.803457	0.773993
Xwmc657	0.2	8	0.848395	0.829752
Xgwm495	0.477778	4	0.657531	0.59902
Xgwm368	0.366667	7	0.71358	0.663258
Xwmc652	0.455556	5	0.651358	0.587389
Xwmc125	0.755556	4	0.388148	0.341272
Xwmc413	0.777778	3	0.35037	0.296288
Xwmc285	0.7	4	0.448148	0.387282
Xwmc720	0.444444	6	0.72716	0.69338
Xpsp3103	0.688889	4	0.483951	0.443924
Xwmc331	0.655556	2	0.451605	0.349631
Xwmc622	0.355556	5	0.709136	0.654297
Xcfd84	0.788889	3	0.347901	0.310758
Xgwm194	0.766667	3	0.362716	0.304507
Xgwm624	0.466667	4	0.670864	0.6166
Xcfa2190	0.288889	6	0.793333	0.76269
Xwmc713	0.388889	6	0.759506	0.727017
Xbarc40	0.455556	6	0.697284	0.652973
Xgpw2098	0.577778	3	0.573086	0.507309
Xgdm109	0.688889	4	0.47284	0.422205
Xwmc654	0.577778	6	0.611111	0.572525
Xgwm186	0.288889	9	0.815556	0.791694
Xwmc752	0.311111	9	0.807407	0.78226
Xgpw2275	0.433333	7	0.668148	0.609492
Xbarc56	0.522222	7	0.580988	0.500168
Xwmc795	0.266667	10	0.841728	0.82386
Xwmc327	0.411111	6	0.722469	0.679179
Xwmc705	0.377778	6	0.749877	0.711884
Xgwm126	0.644444	4	0.498765	0.42698
Xcfa2155	0.433333	4	0.661975	0.594646
Xgwm291	0.455556	6	0.693827	0.64759
Xwmc110	0.922222	4	0.146914	0.142501
Xwmc577	0.877778	3	0.217037	0.197819
Xwmc727	0.588889	4	0.525185	0.435983
Xwmc376	0.811111	3	0.319259	0.289125
Xgwm335	0.455556	6	0.692593	0.646636
Xwmc537	0.311111	8	0.787654	0.756741
Xgwm499	0.566667	7	0.624444	0.587538
Xwmc745	0.266667	6	0.783704	0.749529
Xwmc759	0.3	7	0.771852	0.737123
Xwmc75	0.733333	5	0.412099	0.358115
Xwmc99	0.577778	3	0.528642	0.435989
Xwmc810	0.322222	6	0.774815	0.739687
Xwmc783	0.277778	7	0.808148	0.780979
Xwmc233	0.577778	3	0.505679	0.398367
Xcfd189	0.633333	3	0.504444	0.427879
Xgwm190	0.611111	4	0.547407	0.487135
Xwmc608	0.344444	5	0.751111	0.709913
Xwmc799	0.5	4	0.661975	0.61324
Xcfd8	0.511111	4	0.610617	0.538607
Xgwm182	0.577778	5	0.599506	0.552606
Xcfd3	0.677778	3	0.450123	0.366892
Xwmc788	0.344444	7	0.756543	0.718114
Xwmc357	0.655556	2	0.451605	0.349631
Xgdm63	0.233333	6	0.815062	0.788302
Xgwm654	0.422222	3	0.654568	0.581079
Xwmc765	0.177778	8	0.857284	0.84037
Xbarc161	0.9	3	0.184938	0.176726
Xcfd10	0.644444	3	0.465926	0.367248
Xgwm459	0.466667	5	0.663457	0.606328
Xbarc37	0.888889	2	0.197531	0.178022
Xwmc807	0.277778	10	0.831358	0.810958
Xwmc553	0.488889	4	0.616296	0.542493
Xwmc580	0.311111	5	0.746667	0.703145
Xpsp3071	0.344444	6	0.745432	0.703372
Xwmc201	0.3	6	0.776296	0.740683
Xgwm169	0.477778	6	0.642963	0.578961
Xcfa2114	0.755556	5	0.40716	0.381848
Xgwm427	0.455556	4	0.654568	0.589283
Xwmc486	0.633333	3	0.509383	0.436569
Xwmc487	0.466667	5	0.679753	0.629249
Xwmc756	0.477778	5	0.662469	0.607994
Xwmc726	0.344444	6	0.742716	0.698586
Xwmc152	0.477778	4	0.650864	0.589957
Xwmc494	0.577778	5	0.594321	0.544062
Xgwm508	0.788889	3	0.354815	0.326151
Xwmc539	0.388889	6	0.740988	0.702334
Xbarc79	0.311111	5	0.747654	0.702557
Xbarc24	0.455556	5	0.692099	0.644859
Xbarc134	0.366667	3	0.664444	0.590368
Xgwm219	0.366667	5	0.74	0.695787
Xwmc749	0.433333	6	0.722963	0.684843
Xcfd75	0.333333	4	0.731605	0.682287
Xcfd132	0.811111	2	0.30642	0.259473
Xwmc822	0.411111	3	0.639753	0.563012
Xcfd33	0.677778	2	0.43679	0.341397
Xbarc196	0.8	4	0.331605	0.295225
Xcfd188	0.566667	4	0.562716	0.48697
Xcfd287	0.877778	2	0.214568	0.191548
Xbarc175	0.5	4	0.550864	0.450661
Xwmc158	0.6	3	0.559012	0.49758
Xcfa2049	0.811111	5	0.320494	0.292035
Xwmc168	0.655556	6	0.532346	0.498993
Xbarc108	0.477778	6	0.634815	0.569611
Xwmc633	0.344444	9	0.808642	0.787286
Xwmc809	0.466667	6	0.702963	0.664941
Xgwm282	0.233333	7	0.829877	0.807495
Xcfa2123	0.455556	5	0.657284	0.592985
Xwmc525	0.377778	6	0.748395	0.709783
Xgwm569	0.411111	7	0.756543	0.727552
Xwmc335	0.355556	10	0.800988	0.778737
Xwmc476	0.411111	6	0.704691	0.654984
Xcfa2106	0.555556	2	0.493827	0.371895
Xwmc402	0.466667	5	0.622716	0.550711
Xbarc85	0.888889	3	0.199753	0.183753
Xgwm333	0.433333	4	0.656049	0.589765
Xwmc396	0.377778	7	0.717531	0.672342
Xwmc758	0.222222	9	0.848889	0.830856
Xwmc696	0.3	8	0.781975	0.75118
Xwmc517	0.255556	8	0.847901	0.830518
Xwmc723	0.688889	4	0.453086	0.384245
Xwmc311	0.722222	4	0.450617	0.421182
Xgpw2258	0.722222	3	0.40716	0.33283
Xwmc276	0.333333	8	0.770864	0.735864
Xgwm146	0.455556	4	0.635309	0.565866
Xwmc506	0.455556	7	0.717037	0.682698
Xwmc450	0.744444	2	0.380494	0.308106
Xgwm428	0.5	7	0.64963	0.595763
Xwmc671	0.266667	7	0.804198	0.77649
Xwmc121	0.811111	2	0.30642	0.259473
Xpsp3113	0.866667	4	0.236296	0.217373
Xcfd14	0.533333	2	0.497778	0.373886
Xwmc14	0.388889	3	0.654568	0.579762
Xbarc260	0.522222	4	0.529136	0.420815
Xpsp3123	0.444444	4	0.613086	0.534285
Xwmc157	0.433333	4	0.695556	0.643839
Xcfd69	0.855556	3	0.250123	0.223913
