# Supplementary material for: Genetic Diversity, Population Structure and Linkage Disequilibrium in Elite Chinese Winter Wheat Investigated with SSR Markers
Source: PLoS One. 2012 Sep 5;7(9):e44510. doi: 10.1371/journal.pone.0044510 (PMC3434133; doi:10.1371/journal.pone.0044510)
Supplement: Table S4 — Linkage disequilibrium (LD) of 162 linked locus pairs at the P<0.001 level. (XLSX) [file pone.0044510.s004.xlsx]

## Sheet: Sheet3
LocusName1	Chromosome1	ChromoPosition1	LocusName2	Chromosome2	ChromoPosition2	Dist_bp	R^2	pDiseq
Xbarc263	1A	27	Xcfa2153	1A	15	12	0.0757592	0
Xgwm164	1A	57	Xgwm135	1A	60.7	3.7	0.0553693	0
Xgwm135	1A	60.7	Xwmc24	1A	37	23.7	0.0332899	0.000999
Xwmc312	1A	68.5	Xgwm135	1A	60.7	7.8	0.0224854	0
Xgpw2006	1A	69	Xgwm164	1A	57	12	0.0436306	0
Xwmc716	1A	91	Xgwm164	1A	57	34	0.0280145	0.000999
Xbarc213	1A	121	Xwmc716	1A	91	30	0.0255456	0
Xbarc213	1A	121	Xwmc312	1A	68.5	52.5	0.0278765	0
Xcfa2219	1A	126	Xbarc213	1A	121	5	0.038741	0
Xcfa2219	1A	126	Xgpw2006	1A	69	57	0.0325089	0
Xwmc31	1B	29.9	Xgwm11	1B	35	5.1	0.0865405	0
Xwmc31	1B	29.9	Xwmc798	1B	19	10.9	0.0847608	0
Xwmc367	1B	102.6	Xgwm140	1B	110.9	8.3	0.100805	0
Xgwm140	1B	110.9	Xcfa2292	1B	102	8.9	0.0313559	0
Xgwm140	1B	110.9	Xwmc406	1B	41.5	69.4	0.0527827	0.000999
Xcfd72	1D	84	Xwmc429	1D	53	31	0.050247	0
Xbarc62	1D	122	Xbarc346	1D	108	14	0.0449371	0
Xgwm359	2A	23	Xwmc407	2A	7.7	15.3	0.0894427	0
Xwmc598	2A	28.5	Xwmc177	2A	50.73	22.23	0.0219596	0.000999
Xwmc658	2A	139.9	Xcfa2086	2A	133	6.9	0.0512888	0
Xwmc154	2B	35	Xbarc318	2B	32	3	0.142741	0
Xgwm257	2B	37.4	Xbarc318	2B	32	5.4	0.210359	0
Xbarc200	2B	39	Xgwm257	2B	37.4	1.6	0.156238	0
Xbarc200	2B	39	Xbarc318	2B	32	7	0.186268	0
Xgwm429	2B	60	Xwmc770	2B	42.6	17.4	0.105547	0
Xgwm148	2B	62	Xgwm257	2B	37.4	24.6	0.0243455	0.000999
Xbarc160	2B	70	Xgwm148	2B	62	8	0.044022	0.000999
Xwmc441	2B	87	Xgwm257	2B	37.4	49.6	0.0499731	0
Xwmc361	2B	108	Xwmc272	2B	81	27	0.0156583	0
Xwmc361	2B	108	Xwmc770	2B	42.6	65.4	0.0611214	0
Xwmc361	2B	108	Xbarc200	2B	39	69	0.0465876	0
Xwmc317	2B	125	Xwmc356	2B	117	8	0.102004	0
Xwmc317	2B	125	Xwmc361	2B	108	17	0.0784435	0
Xwmc317	2B	125	Xgwm257	2B	37.4	87.6	0.043797	0.000999
Xwmc503	2D	23	Xgwm261	2D	22	1	0.260851	0
Xgwm484	2D	31	Xbarc168	2D	27	4	0.0316078	0
Xwmc112	2D	36.2	Xwmc503	2D	23	13.2	0.143401	0
Xwmc112	2D	36.2	Xgwm261	2D	22	14.2	0.0702352	0
Xgwm301	2D	107	Xwmc111	2D	13	94	0.0325803	0.000999
Xgwm674	3A	45.6	Xgwm32	3A	71	25.4	0.0720522	0
Xgwm674	3A	45.6	Xgpw2132	3A	18.43	27.17	0.0217587	0
Xgwm674	3A	45.6	Xwmc664	3A	75	29.4	0.0243774	0
Xcfa2234	3A	51.9	Xgwm674	3A	45.6	6.3	0.197347	0
Xcfa2234	3A	51.9	Xgwm32	3A	71	19.1	0.0432282	0.000999
Xcfa2234	3A	51.9	Xgpw2132	3A	18.43	33.47	0.0252056	0.000999
Xgpw2270	3A	57.95	Xcfa2234	3A	51.9	6.05	0.0830077	0.000999
Xgpw2270	3A	57.95	Xwmc428	3A	85	27.05	0.0196416	0
Xgwm32	3A	71	Xgpw2132	3A	18.43	52.57	0.0146143	0.000999
Xgwm32	3A	73	Xwmc50	3A	70.8	2.2	0.0274157	0
Xwmc664	3A	75	Xgwm32	3A	71	4	0.102215	0
Xwmc428	3A	85	Xwmc664	3A	75	10	0.0543181	0
Xgwm480	3A	105	Xgwm32	3A	71	34	0.023308	0
Xgwm480	3A	105	Xgwm674	3A	45.6	59.4	0.0357579	0
Xgwm155	3A	118	Xwmc664	3A	75	43	0.0309498	0.000999
Xcfa2193	3A	171	Xwmc559	3A	83.3	87.7	0.0372235	0.000999
Xwmc78	3B	30	Xbarc147	3B	1.84	28.16	0.0143118	0
Xwmc623	3B	35.8	Xwmc78	3B	30	5.8	0.033683	0.000999
Xwmc808	3B	39.1	Xwmc78	3B	30	9.1	0.0736857	0
Xwmc777	3B	57.7	Xwmc231	3B	43	14.7	0.157064	0
Xwmc777	3B	57.7	Xwmc78	3B	30	27.7	0.0326559	0
Xwmc612	3B	58.2	Xwmc777	3B	57	1.2	0.0550887	0
Xwmc612	3B	58.2	Xwmc231	3B	43	15.2	0.0558428	0
Xwmc612	3B	58.2	Xwmc808	3B	39.1	19.1	0.0229223	0
Xwmc693	3B	60.1	Xwmc777	3B	57	3.1	0.0422046	0
Xwmc693	3B	60.1	Xwmc612	3B	55.34	4.76	0.0331226	0
Xwmc693	3B	60.1	Xwmc231	3B	43	17.1	0.0366601	0
Xwmc787	3B	78.7	Xwmc231	3B	43	35.7	0.0316546	0
Xwmc236	3B	90	Xbarc164	3B	55	35	0.0448843	0.000999
Xwmc236	3B	90	Xwmc78	3B	30	60	0.0212604	0.000999
Xgwm181	3B	99	Xgwm340	3B	147.6	48.6	0.0228781	0
Xwmc274	3B	142	Xwmc623	3B	35.8	106.2	0.0471314	0
Xcfd201	3D	95	Xgdm72	3D	61.5	33.5	0.0475643	0
Xwmc656	3D	100.7	Xbarc42	3D	75	25.7	0.0865929	0
Xwmc375	3D	109.4	Xcfd201	3D	95	14.4	0.0761479	0
Xwmc680	4A	7.6	Xwmc313	4A	140	132.4	0.0335029	0
Xwmc219	4A	140	Xbarc78	4A	139	1	0.0468133	0
Xwmc313	4A	140	Xbarc78	4A	139	1	0.082112	0
Xwmc219	4A	140	Xwmc313	4A	144	4	0.0934355	0
Xwmc238	4B	23.9	Xwmc511	4B	20.3	3.6	0.0380782	0
Xwmc657	4B	26.7	Xwmc511	4B	20.3	6.4	0.0228146	0
Xgwm495	4B	33	Xwmc657	4B	26.7	6.3	0.0399778	0
Xgwm368	4B	36	Xwmc238	4B	23.9	12.1	0.0236186	0.000999
Xgwm368	4B	36	Xwmc511	4B	20.3	15.7	0.0386805	0
Xwmc652	4B	38.6	Xgwm368	4B	22.3	16.3	0.0187129	0
Xwmc652	4B	38.6	Xwmc511	4B	20.3	18.3	0.0589361	0
Xwmc125	4B	52	Xwmc652	4B	38.6	13.4	0.0631933	0
Xwmc125	4B	52	Xgwm368	4B	36	16	0.0370018	0
Xwmc413	4B	58.8	Xgwm495	4B	33	25.8	0.0211312	0
Xpsp3103	4D	47	Xwmc720	4D	27.2	19.8	0.0781673	0
Xgpw2098	5A	31.5	Xcfa2190	5A	10	21.5	0.0896535	0
Xgdm109	5A	34	Xgpw2098	5A	31.5	2.5	0.121529	0
Xwmc654	5A	35.3	Xgpw2098	5A	31.5	3.8	0.350744	0
Xwmc654	5A	35.3	Xcfa2190	5A	10	25.3	0.0746423	0
Xbarc56	5A	60.7	Xwmc752	5A	54.7	6	0.0311949	0.000999
Xwmc795	5A	65.9	Xgwm186	5A	53	12.9	0.0486674	0
Xwmc327	5A	66	Xgdm109	5A	34	32	0.0239954	0
Xwmc705	5A	70.1	Xbarc56	5A	60.7	9.4	0.0159791	0.000999
Xwmc705	5A	70.1	Xgpw2275	5A	57.8	12.3	0.0127361	0.000999
Xwmc705	5A	70.1	Xwmc752	5A	54.7	15.4	0.0484385	0
Xwmc705	5A	70.1	Xwmc654	5A	35.3	34.8	0.0365298	0
Xwmc705	5A	70.1	Xgpw2098	5A	31.5	38.6	0.0548683	0
Xgwm126	5A	97	Xwmc752	5A	54.7	42.3	0.0318832	0
Xgwm126	5A	97	Xwmc654	5A	35.3	61.7	0.0853898	0
Xcfa2155	5A	103.1	Xgwm126	5A	97	6.1	0.0376746	0
Xgwm291	5A	105	Xgwm126	5A	97	8	0.0396269	0
Xwmc110	5A	127.2	Xgwm291	5A	105	22.2	0.0292913	0.000999
Xwmc110	5A	127.2	Xwmc705	5A	70.1	57.1	0.0326191	0
Xwmc110	5A	127.2	Xbarc56	5A	60.7	66.5	0.0228039	0
Xwmc110	5A	127.2	Xgpw2275	5A	57.8	69.4	0.0229572	0.000999
Xwmc110	5A	127.2	Xbarc40	5A	30	97.2	0.0132789	0
Xwmc577	5A	142	Xwmc110	5A	127.2	14.8	0.142947	0.000999
Xwmc577	5A	142	Xwmc752	5A	54.7	87.3	0.0274938	0
Xwmc727	5A	154.8	Xgwm126	5A	138.7	16.1	0.154662	0
Xwmc727	5A	154.8	Xbarc56	5A	60.7	94.1	0.00522842	0
Xwmc727	5A	154.8	Xgpw2275	5A	57.8	97	0.00983843	0
Xwmc727	5A	154.8	Xgdm109	5A	34	120.8	0.0305429	0.000999
Xgwm499	5B	68	Xwmc537	5B	52	16	0.0934439	0
Xgwm499	5B	68	Xgwm335	5B	51	17	0.0343844	0
Xwmc759	5B	78.8	Xgwm499	5B	68	10.8	0.0775046	0
Xwmc759	5B	78.8	Xwmc537	5B	52	26.8	0.0498524	0
Xwmc810	5B	121.1	Xgwm499	5B	68	53.1	0.0404434	0
Xcfd10	5D	98.4	Xbarc161	5D	108.76	10.36	0.132612	0.000999
Xwmc201	6A	46.4	Xwmc553	6A	52	5.6	0.0832224	0
Xgwm427	6A	93.2	Xwmc580	6A	91	2.2	0.195186	0
Xgwm427	6A	137	Xcfa2114	6A	127	10	0.0372295	0
Xgwm427	6A	137	Xwmc553	6A	52	85	0.0266141	0
Xwmc152	6B	49.4	Xwmc726	6B	44.6	4.8	0.0823622	0
Xwmc494	6B	87	Xwmc756	6B	40.1	46.9	0.0521721	0
Xgwm508	6B	90	Xwmc494	6B	87	3	0.091618	0
Xwmc539	6B	107	Xwmc152	6B	49.4	57.6	0.0560291	0
Xwmc539	6B	107	Xwmc726	6B	44.6	62.4	0.0674369	0
Xbarc79	6B	125	Xwmc539	6B	107	18	0.0542353	0
Xbarc24	6B	142	Xwmc539	6B	107	35	0.026091	0.000999
Xbarc24	6B	142	Xwmc726	6B	44.6	97.4	0.0345593	0
Xbarc134	6B	154	Xwmc539	6B	107	47	0.0491941	0
Xgwm219	6B	157	Xbarc24	6B	142	15	0.0273229	0.000999
Xgwm219	6B	157	Xwmc539	6B	107	50	0.0831095	0
Xcfa2106	7B	29.8	Xwmc476	7B	59.41	29.61	0.0594982	0
Xwmc402	7B	49	Xwmc335	7B	27.5	21.5	0.0255031	0
Xwmc758	7B	56	Xwmc476	7B	59.41	3.41	0.0428028	0
Xwmc758	7B	56	Xgwm333	7B	46	10	0.0244488	0
Xwmc758	7B	56	Xwmc335	7B	27.5	28.5	0.0270018	0
Xbarc85	7B	58.2	Xwmc476	7B	59.41	1.21	0.0687513	0
Xgwm333	7B	59	Xwmc335	7B	27.5	31.5	0.0241146	0
Xwmc696	7B	59.3	Xwmc476	7B	59.41	0.11	0.0491888	0
Xwmc696	7B	59.3	Xwmc758	7B	56	3.3	0.0275081	0.000999
Xwmc476	7B	59.41	Xwmc335	7B	27.5	31.91	0.0417232	0.000999
Xwmc723	7B	86.6	Xwmc517	7B	70	16.6	0.0198277	0.000999
Xwmc723	7B	86.6	Xwmc476	7B	59.41	27.19	0.0119346	0
Xwmc723	7B	86.6	Xgwm333	7B	46	40.6	0.00797673	0.000999
Xwmc723	7B	86.6	Xbarc85	7B	39	47.6	0.018899	0
Xwmc723	7B	86.6	Xwmc402	7B	38.5	48.1	0.0281722	0.000999
Xwmc723	7B	86.6	Xwmc335	7B	27.5	59.1	0.0221908	0
Xwmc311	7B	95	Xwmc723	7B	86.6	8.4	0.0181843	0
Xwmc311	7B	95	Xgwm333	7B	46	49	0.033979	0
Xgwm146	7B	108	Xwmc311	7B	95	13	0.022378	0.000999
Xwmc276	7B	108	Xwmc758	7B	56	52	0.0195621	0.000999
Xwmc276	7B	108	Xbarc85	7B	39	69	0.0214873	0.000999
Xbarc260	7D	97.57	Xcfd14	7D	94.41	3.16	0.428325	0
Xbarc260	7D	97.57	Xpsp3113	7D	106.72	9.15	0.103524	0.000999
Xwmc671	7D	114.5	Xwmc428	7D	85	29.5	0.0223907	0
Xcfd14	7D	130	Xpsp3113	7D	124	6	0.168539	0
